# Supplementary material for: Prediction of Australian wheat genotype by environment interactions and mega-environments
Source: Theor Appl Genet. 2025 Sep 4;138(9):241. doi: 10.1007/s00122-025-05023-6 (PMC12411322; doi:10.1007/s00122-025-05023-6)
Supplement: Supplementary file 1 — Supplementary file1 (XLSX 28 KB) [file 122_2025_5023_MOESM1_ESM.xlsx]

## Sheet: Supp. Table 1
Supplementary Table 1. Summary of multi environment trials.
Trial year	Number of trials	Number of CIMMYT lines	Number of ICARDA lines
2011	8	66	30
2012	3	104	83
2013	7	72	108
2014	6	98	142
2015	6	175	115
2016	7	76	147
2017	7	112	106
2018	8	162	134
2019	12	178	119
2020	14	362	304
2021	13	47	180
2022	12	320	0
2023	12	94	172

## Sheet: Supp. Table 2
Supplementary Table 2. Summary of common control varieties used across multiple trial years.
GID	Name	Pedigree	Origin	Number of observations	Start year	End year
200000667	MACE	WYALKATCHEM/STYLET//WYALKATCHEM	Australia	112	2011	2017
200000476	LONGREACH CRUSADER	SUNBROOK/B 6020	Australia	104	2011	2017
200000368	GLADIUS	CO5669-2/CO5642*AC9	Australia	103	2011	2017
5398338	WAXWING*2/TUKURU	WAXWING*2/TUKURU	CIMMYT	98	2011	2018
4984002	EGA GREGORY	PELSART/2*BATAVIA	Australia	291	2011	2020
200000764	LONGREACH SCOUT	SUNSTATE/QH71-6//YITPI	Australia	202	2011	2021
200000432	LIVINGSTON	SUN129A/SUNVALE	Australia	204	2011	2021
200000363	AXE	RAC875-2/NH5441*F03//RAC875-2/NH5441*F01	Australia	197	2011	2021
197187	CHAM 6	W3918A/JUPATECO F73	ICARDA	223	2011	2022
200000494	MAGENTA	CARNAMAH/TAMMIN-18	Australia	261	2011	2022
200000963	SUNTOP	SUNCO/2*PASTOR//SUN436E	Australia	210	2013	2022
200000805	EMU ROCK	96W657-37/KUKRI	Australia	238	2013	2023
6176013	BORLAUG 100	ROLF07/4/BOW/NKT//CBRD/3/CBRD/5/FRET2/TUKURU//FRET2	Australia	211	2013	2023
4983945	YITPI	C8MMC8HMM/FRAME//59/1	Australia	115	2013	2023
800000383	SCEPTER	RAC1480/MACE//MACE	Australia	158	2020	2023
800000384	LONGREACH TROJAN	LPB00LR000041/SENTINEL3R	Australia	157	2020	2023
800000381	LONGREACH MUSTANG	EGA GREGORY/LPB1117	Australia	158	2020	2023
800003029	LONGREACH RELLIANT	CRUSADER/EGA GREGORY	Australia	113	2020	2023
800003028	LONGREACH HELLFIRE	EGA GREGORY/2*SPITFIRE	Australia	115	2021	2023
800003034	VIXEN	MACE/IGW3119	Australia	84	2021	2023
264844	CALIBRE		Australia	59	2022	2023
800059344	ROCKSTAR	IGW3119/MACE//IGW3176	Australia	58	2022	2023

## Sheet: Supp. Table 3
Supplementary Table S3. Summary of random and residual structure effects used for each single-trial analysis mixed model.
Model	Random effects	Residual structure
1	~GID + ROW + COL	~id(ROW):id(COL)
2	~GID + ROW	~id(ROW):id(COL)
3	~GID + COL	~id(ROW):id(COL)
4	~GID	~id(ROW):id(COL)
5	~GID + ROW + COL	~id(ROW):ar1(COL)
6	~GID + ROW	~id(ROW):ar1(COL)
7	~GID + COL	~id(ROW):ar1(COL)
8	~GID	~id(ROW):ar1(COL)
9	~GID + ROW + COL	~ar1(ROW):id(COL)
10	~GID + ROW	~ar1(ROW):id(COL)
11	~GID + COL	~ar1(ROW):id(COL)
12	~GID	~ar1(ROW):id(COL)
13	~GID + ROW + COL	~ar1(ROW):ar1(COL)
14	~GID + ROW	~ar1(ROW):ar1(COL)
15	~GID + COL	~ar1(ROW):ar1(COL)
16	~GID	~ar1(ROW):ar1(COL)
17	~GID + ROW + COL	~ar2(ROW):ar1(COL)
18	~GID + ROW	~ar2(ROW):ar1(COL)
19	~GID + COL	~ar2(ROW):ar1(COL)
20	~GID	~ar2(ROW):ar1(COL)
21	~GID + ROW + COL	~ar1(ROW):ar2(COL)
22	~GID + ROW	~ar1(ROW):ar2(COL)
23	~GID + COL	~ar1(ROW):ar2(COL)
24	~GID	~ar1(ROW):ar2(COL)
25	~GID + ROW + COL	~ar2(ROW):ar2(COL)
26	~GID + ROW	~ar2(ROW):ar2(COL)
27	~GID + COL	~ar2(ROW):ar2(COL)
28	~GID	~ar2(ROW):ar2(COL)

## Sheet: Supp Table 4
Supplementary Table 4. Summary of environmental covariates (ECs).
Type	Abbreviation	Description	Units	Min	Mean	Max
Weather	Ndays_Sow2Emer	Number of days from sowing to emergence growth stage	#	13	15.556	46
Weather	Ndays_Emer2Juv	Number of days from emergence to end of juvenile growth stage	#	25	46.427	70
Weather	Ndays_Juv2He	Number of days from end of juvenile growth stage to heading	#	9	48.162	65
Weather	Ndays_He2Flw	Number of days from heading to flowering	#	12	16.897	25
Weather	Ndays_Flw2Sgf	Number of days from flowering to start of grain fill	#	11	15.256	23
Weather	Ndays_Sgf2Egf	Number of days from start of grain fill to end of grain fill	#	11	13.94	19
Weather	Ndays_Egf2mat	Number of days from end of grain fill to maturity	#	17	20.701	26
Weather	Ndays_Sow2Flw	Number of days from sowing to flowering	#	92	128.043	164
Weather	Ndays_Flw2Egf	Number of days from flowering to end of grain fill	#	22	29.197	42
Weather	TotRain_Sow2Emer	Total rain from sowing to emergence growth stage	mm	0	24.784	77.2
Weather	TotRain_Emer2Juv	Total rain from emergence to end of juvenile growth stage	mm	0.2	68.579	196.8
Weather	TotRain_Juv2He	Total rain from end of juvenile growth stage to heading	mm	0.4	70.738	289.7
Weather	TotRain_He2Flw	Total rain from heading to flowering	mm	0	23.411	103.5
Weather	TotRain_Flw2Sgf	Total rain from flowering to start of grain fill	mm	0	23.343	188.8
Weather	TotRain_Sgf2Egf	Total rain from start of grain fill to end of grain fill	mm	0	21.544	139.8
Weather	TotRain_Egf2mat	Total rain from end of grain fill to maturity	mm	0	25.262	130.3
Weather	TotRain_Sow2Flw	Total rain from sowing to flowering	mm	14.9	183.587	536.2
Weather	TotRain_Flw2Egf	Total rain from flowering to end of grain fill	mm	0.5	43.339	207.2
Weather	TotRain_priorSow	Total rain from the first of January to sowing	mm	10.7	184.52	456.8
Weather	Avtemp_Sow2Emer	Average temperature from sowing to emergence growth stage	℃	7.839	12.75	20.275
Weather	Avtemp_Emer2Juv	Average temperature from emergence to end of juvenile growth stage	℃	7.168	11.147	20
Weather	Avtemp_Juv2He	Average temperature from end of juvenile growth stage to heading	℃	9.747	12.324	22.52
Weather	Avtemp_He2Flw	Average temperature from heading to flowering	℃	9.952	15	21.058
Weather	Avtemp_Flw2Sgf	Average temperature from flowering to start of grain fill	℃	11.142	16.632	24.696
Weather	Avtemp_Sgf2Egf	Average temperature from start of grain fill to end of grain fill	℃	13.595	18.339	24.504
Weather	Avtemp_Egf2mat	Average temperature from end of grain fill to maturity	℃	15.609	20.105	28.439
Weather	Avmintemp_Sow2Emer	Average daily minimum temperature from sowing to emergence growth stage	℃	1.393	6.714	13.893
Weather	Avmintemp_Emer2Juv	Average daily minimum temperature from emergence to end of juvenile growth stage	℃	0.881	5.225	10.577
Weather	Avmintemp_Juv2He	Average daily minimum temperature from end of juvenile growth stage to heading	℃	2.832	5.618	14.3
Weather	Avmintemp_He2Flw	Average daily minimum temperature from heading to flowering	℃	3.816	7.495	12.569
Weather	Avmintemp_Flw2Sgf	Average daily minimum temperature from flowering to start of grain fill	℃	4.963	8.902	15.258
Weather	Avmintemp_Sgf2Egf	Average daily minimum temperature from start of grain fill to end of grain fill	℃	6.415	10.427	16.292
Weather	Avmintemp_Egf2mat	Average daily minimum temperature from end of grain fill to maturity	℃	8.526	12.149	18.935
Weather	Mintemp<0_Flw	Number of days when minimum temperature was below 0 ℃ within 7 days of flowering	#	0	0.085	3
Weather	Avmaxtemp_Sow2Emer	Average daily maximum temperature from sowing to emergence growth stage	℃	13.788	18.786	26.657
Weather	Avmaxtemp_Emer2Juv	Average daily maximum temperature from emergence to end of juvenile growth stage	℃	12.463	17.068	29.423
Weather	Avmaxtemp_Juv2He	Average daily maximum temperature from end of juvenile growth stage to heading	℃	15.053	19.03	30.74
Weather	Avmaxtemp_He2Flw	Average daily maximum temperature from heading to flowering	℃	14.842	22.504	29.546
Weather	Avmaxtemp_Flw2Sgf	Average daily maximum temperature from flowering to start of grain fill	℃	17.321	24.362	34.133
Weather	Avmaxtemp_Sgf2Egf	Average daily maximum temperature from start of grain fill to end of grain fill	℃	20.484	26.251	33.767
Weather	Avmaxtemp_Egf2mat	Average daily maximum temperature from end of grain fill to maturity	℃	21.948	28.061	37.943
Weather	Ndd_Sow2Emer	Number of days with zero rain from sowing to emergence growth stage	#	2	10.436	42
Weather	Ndd_Emer2Juv	Number of days with zero rain from emergence to end of juvenile growth stage	#	7	26.812	47
Weather	Ndd_Juv2He	Number of days with zero rain from end of juvenile growth stage to heading	#	7	30.154	53
Weather	Ndd_He2Flw	Number of days with zero rain from heading to flowering	#	3	12.325	18
Weather	Ndd_Flw2Sgf	Number of days with zero rain from flowering to start of grain fill	#	3	11.248	18
Weather	Ndd_Sgf2Egf	Number of days with zero rain from start of grain fill to end of grain fill	#	5	10.752	16
Weather	Ndd_Egf2mat	Number of days with zero rain from end of grain fill to maturity	#	9	16.248	23
Weather	Ndays<0_Sow2Emer	Number of days when minimum temperature was below 0 ℃ from sowing to emergence growth stage	#	0	1.077	11
Weather	Ndays<0_Emer2Juv	Number of days when minimum temperature was below 0 ℃ from emergence to end of juvenile growth stage	#	0	4.821	30
Weather	Ndays<0_Juv2He	Number of days when minimum temperature was below 0 ℃ from end of juvenile growth stage to heading	#	0	3.188	20
Weather	Ndays<0_He2Flw	Number of days when minimum temperature was below 0 ℃ from heading to flowering	#	0	0.12	3
Weather	Ndays<0_Flw2Sgf	Number of days when minimum temperature was below 0 ℃ from flowering to start of grain fill	#	0	0.043	2
Weather	Ndays<0_Sgf2Egf	Number of days when minimum temperature was below 0 ℃ from start of grain fill to end of grain fill	#	0	0.017	1
Weather	Ndays>26_Sow2Emer	Number of days when maximum temperature was above 26 ℃ from sowing to emergence growth stage	#	0	0.556	18
Weather	Ndays>26_Emer2Juv	Number of days when maximum temperature was above 26 ℃ from emergence to end of juvenile growth stage	#	0	0.333	20
Weather	Ndays>26_Juv2He	Number of days when maximum temperature was above 26 ℃ from end of juvenile growth stage to heading	#	0	2.538	20
Weather	Ndays>26_He2Flw	Number of days when maximum temperature was above 26 ℃ from heading to flowering	#	0	3.889	12
Weather	Ndays>26_Flw2Sgf	Number of days when maximum temperature was above 26 ℃ from flowering to start of grain fill	#	0	5.564	14
Weather	Ndays>26_Sgf2Egf	Number of days when maximum temperature was above 26 ℃ from start of grain fill to end of grain fill	#	0	7.171	13
Weather	Ndays>26_Egf2mat	Number of days when maximum temperature was above 26 ℃ from end of grain fill to maturity	#	3	13.615	23
Weather	Ndays>34_Sow2Emer	Number of days when maximum temperature was above 34 ℃ from sowing to emergence growth stage	#	0	0.009	1
Weather	Ndays>34_Emer2Juv	Number of days when maximum temperature was above 34 ℃ from sowing to emergence growth stage	#	0	0.034	4
Weather	Ndays>34_Juv2He	Number of days when maximum temperature was above 34 ℃ from emergence to end of juvenile growth stage	#	0	0.009	1
Weather	Ndays>34_He2Flw	Number of days when maximum temperature was above 34 ℃ from end of juvenile growth stage to heading	#	0	0.077	3
Weather	Ndays>34_Flw2Sgf	Number of days when maximum temperature was above 34 ℃ from heading to flowering	#	0	0.393	6
Weather	Ndays>34_Sgf2Egf	Number of days when maximum temperature was above 34 ℃ from flowering to start of grain fill	#	0	0.991	7
Weather	Ndays>34_Egf2mat	Number of days when maximum temperature was above 34 ℃ from start of grain fill to end of grain fill	#	0	2.761	22
Weather	AveDL_Sow2Emer	Average day length from sowing to emergence growth stage	hr	9.669	10.231	11.652
Weather	AveDL_Emer2Juv	Average day length from emergence to end of juvenile growth stage	hr	9.754	10.187	12.754
Weather	AveDL_Juv2He	Average day length from end of juvenile growth stage to heading	hr	9.971	11.09	13.269
Weather	AveDL_He2Flw	Average day length from heading to flowering	hr	10.542	12.078	13.556
Weather	AveDL_Flw2Sgf	Average day length from flowering to start of grain fill	hr	10.913	12.593	13.894
Weather	AveDL_Sgf2Egf	Average day length from start of grain fill to end of grain fill	hr	11.365	13.049	14.355
Weather	AveDL_Egf2mat	Average day length from end of grain fill to maturity	hr	11.966	13.531	14.621
Weather	AveSR_Sow2Emer	Average solar radiation from sowing to emergence growth stage	MJ m-1	5.636	9.587	18.181
Weather	AveSR_Emer2Juv	Average solar radiation from emergence to end of juvenile growth stage	MJ m-1	5.707	9.562	22.108
Weather	AveSR_Juv2He	Average solar radiation from end of juvenile growth stage to heading	MJ m-1	8.284	13.598	21.65
Weather	AveSR_He2Flw	Average solar radiation from heading to flowering	MJ m-1	8.926	17.757	28.377
Weather	AveSR_Flw2Sgf	Average solar radiation from flowering to start of grain fill	MJ m-1	10.305	19.627	25.359
Weather	AveSR_Sgf2Egf	Average solar radiation from start of grain fill to end of grain fill	MJ m-1	15.293	21.282	26.846
Weather	AveSR_Egf2mat	Average solar radiation from end of grain fill to maturity	MJ m-1	16.293	22.842	27.6
Weather	AveVPD_Sow2Emer	Average vapour pressure deficit from sowing to emergence growth stage	hPa	3.793	7.338	15.514
Weather	AveVPD_Emer2Juv	Average vapour pressure deficit from emergence to end of juvenile growth stage	hPa	3.031	6.218	22.027
Weather	AveVPD_Juv2He	Average vapour pressure deficit from end of juvenile growth stage to heading	hPa	3.952	7.732	23.65
Weather	AveVPD_He2Flw	Average vapour pressure deficit from heading to flowering	hPa	3.946	10.961	23.838
Weather	AveVPD_Flw2Sgf	Average vapour pressure deficit from flowering to start of grain fill	hPa	5.433	13.221	29.55
Weather	AveVPD_Sgf2Egf	Average vapour pressure deficit from start of grain fill to end of grain fill	hPa	8.659	15.647	29.442
Weather	AveVPD_Egf2mat	Average vapour pressure deficit from end of grain fill to maturity	hPa	9.519	18.405	37.204
Weather	PQ_Sow2Emer	Average photothermal quotient from sowing to emergence growth stage	MJ m-2 day-1 ℃-1	0.22	0.377	0.685
Weather	PQ_Emer2Juv	Average photothermal quotient from emergence to end of juvenile growth stage	MJ m-2 day-1 ℃-1	0.277	0.433	0.705
Weather	PQ_Juv2He	Average photothermal quotient from end of juvenile growth stage to heading	MJ m-2 day-1 ℃-1	0.306	0.548	0.854
Weather	PQ_He2Flw	Average photothermal quotient from heading to flowering	MJ m-2 day-1 ℃-1	0.304	0.582	0.877
Weather	PQ_Flw2Sgf	Average photothermal quotient from flowering to start of grain fill	MJ m-2 day-1 ℃-1	0.376	0.578	0.837
Weather	PQ_Sgf2Egf	Average photothermal quotient from start of grain fill to end of grain fill	MJ m-2 day-1 ℃-1	0.364	0.569	0.834
Weather	PQ_Egf2mat	Average photothermal quotient from end of grain fill to maturity	MJ m-2 day-1 ℃-1	0.4	0.554	0.734
Soil	Bulk Density (whole earth)_0-0.05m	Bulk density of whole earth including coarse fragments between zero and 0.05m depth	g cm-1	1.19	1.372	1.5
Soil	Bulk Density (whole earth)_0.05-0.15m	Bulk density of whole earth including coarse fragments between 0.05 and 0.15m depth	g cm-1	1.19	1.4	1.57
Soil	Bulk Density (whole earth)_0.15-0.3m	Bulk density of whole earth including coarse fragments between 0.15 and 0.3m depth	g cm-1	1.24	1.457	1.59
Soil	Bulk Density (whole earth)_0.3-0.6m	Bulk density of whole earth including coarse fragments between 0.2 and 0.6m depth	g cm-1	1.25	1.485	1.6
Soil	Bulk Density (whole earth)_0.6-1m	Bulk density of whole earth including coarse fragments between 0.6 and 1m depth	g cm-1	1.28	1.506	1.61
Soil	Bulk Density (whole earth)_1-2m	Bulk density of whole earth including coarse fragments between 1 and 2m depth	g cm-1	1.29	1.516	1.61
Soil	Cation Exchange Capacity_0-0.05m	Effective cation exchange capacity between zero and 0.05m depth	meq 100g-1	3	18.35	35
Soil	Cation Exchange Capacity_0.05-0.15m	Effective cation exchange capacity between 0.05 and 0.15m depth	meq 100g-1	3	17.795	36
Soil	Cation Exchange Capacity_0.15-0.3m	Effective cation exchange capacity between 0.15 and 0.3m depth	meq 100g-1	2	18.692	38
Soil	Cation Exchange Capacity_0.3-0.6m	Effective cation exchange capacity between 0.2 and 0.6m depth	meq 100g-1	2	19.308	39
Soil	Cation Exchange Capacity_0.6-1m	Effective cation exchange capacity between 0.6 and 1m depth	meq 100g-1	2	19.889	40
Soil	Cation Exchange Capacity_1-2m	Effective cation exchange capacity between 1 and 2m depth	meq 100g-1	2	20.179	39
Soil	Coarse Fragments_0-0.05m	Percentage of coarse fragments between zero and 0.05m depth	%	1	1.214	2
Soil	Coarse Fragments_0.05-0.15m	Percentage of coarse fragments between 0.05 and 0.15m depth	%	1	1.214	2
Soil	Coarse Fragments_0.15-0.3m	Percentage of coarse fragments between 0.15 and 0.3m depth	%	1	1.325	4
Soil	Depth of Soil_0-2m	Depth of soil profile A and B horizons	m	0.4	1.122	2.09
Soil	Drained Upper Limit_0-0.05m	volumetric drained upper limit between zero and 0.05m depth	%	15	25.667	40
Soil	Drained Upper Limit_0.05-0.15m	volumetric drained upper limit between 0.05 and 0.15m depth	%	16	26.35	41
Soil	Drained Upper Limit_0.15-0.3m	volumetric drained upper limit between 0.15 and 0.3m depth	%	15	27.333	42
Soil	Drained Upper Limit_0.3-0.6m	volumetric drained upper limit between 0.2 and 0.6m depth	%	14	28.752	41
Soil	Drained Upper Limit_0.6-1m	volumetric drained upper limit between 0.6 and 1m depth	%	14	27.906	38
Soil	Drained Upper Limit_1-2m	volumetric drained upper limit between 1 and 2m depth	%	15	28.368	41
Soil	Lower Limit_0-0.05m	volumetric drained lower limit between zero and 0.05m depth	%	3	12.009	23
Soil	Lower Limit_0.05-0.15m	volumetric drained lower limit between 0.05 and 0.15m depth	%	3	13.145	25
Soil	Lower Limit_0.15-0.3m	volumetric drained lower limit between 0.15 and 0.3m depth	%	3	15.051	26
Soil	Lower Limit_0.3-0.6m	volumetric drained lower limit between 0.2 and 0.6m depth	%	3	16.949	27
Soil	Lower Limit_0.6-1m	volumetric drained lower limit between 0.6 and 1m depth	%	4	16.718	26
Soil	Lower Limit_1-2m	volumetric drained lower limit between 1 and 2m depth	%	4	17.474	28
Soil	Total Nitrogen_0-0.05m	Total Nitrogen between zero and 0.05m depth	%	0.06	0.142	0.21
Soil	Total Nitrogen_0.05-0.15m	Total Nitrogen between 0.05 and 0.15m depth	%	0.05	0.125	0.2
Soil	Total Nitrogen_0.15-0.3m	Total Nitrogen between 0.15 and 0.3m depth	%	0.03	0.075	0.17
Soil	Total Nitrogen_0.3-0.6m	Total Nitrogen between 0.2 and 0.6m depth	%	0.02	0.054	0.13
Soil	Total Nitrogen_0.6-1m	Total Nitrogen between 0.6 and 1m depth	%	0.01	0.044	0.11
Soil	Total Nitrogen_1-2m	Total Nitrogen between 1 and 2m depth	%	0.01	0.042	0.1
Soil	pH - Water_0-0.05m	pH of water between zero and 0.05m depth	-	5.8	6.919	8
Soil	pH - Water_0.05-0.15m	pH of water between 0.05 and 0.15m depth	-	5.9	7.04	8.1
Soil	pH - Water_0.15-0.3m	pH of water between 0.15 and 0.3m depth	-	6.1	7.32	8.6
Soil	pH - Water_0.3-0.6m	pH of water between 0.2 and 0.6m depth	-	6.1	7.609	8.9
Soil	pH - Water_0.6-1m	pH of water between 0.6 and 1m depth	-	6.2	7.796	9.3
Soil	pH - Water_1-2m	pH of water between 1 and 2m depth	-	6.3	7.838	9.5
Soil	Total Phosphorus_0-0.05m	Total Phoshorus between zero and 0.05m depth	%	0.03	0.068	0.11
Soil	Total Phosphorus_0.05-0.15m	Total Phoshorus between 0.05 and 0.15m depth	%	0.03	0.066	0.11
Soil	Total Phosphorus_0.15-0.3m	Total Phoshorus between 0.15 and 0.3m depth	%	0.02	0.043	0.07
Soil	Total Phosphorus_0.3-0.6m	Total Phoshorus between 0.2 and 0.6m depth	%	0.02	0.036	0.06
Soil	Total Phosphorus_0.6-1m	Total Phoshorus between 0.6 and 1m depth	%	0.02	0.036	0.06
Soil	Total Phosphorus_1-2m	Total Phoshorus between 1 and 2m depth	%	0.02	0.036	0.06
Soil	Silt_0-0.05m	Percentage silt between zero and 0.05m depth	%	3	11.282	22
Soil	Silt_0.05-0.15m	Percentage silt between 0.05 and 0.15m depth	%	3	11.496	22
Soil	Silt_0.15-0.3m	Percentage silt between 0.15 and 0.3m depth	%	3	11.598	22
Soil	Silt_0.3-0.6m	Percentage silt between 0.2 and 0.6m depth	%	3	11.65	20
Soil	Silt_0.6-1m	Percentage silt between 0.6 and 1m depth	%	3	11.675	17
Soil	Silt_1-2m	Percentage silt between 1 and 2m depth	%	4	11.256	17
Soil	Sand_0-0.05m	Percentage sand between zero and 0.05m depth	%	43	67.197	92
Soil	Sand_0.05-0.15m	Percentage sand between 0.05 and 0.15m depth	%	38	64.966	92
Soil	Sand_0.15-0.3m	Percentage sand between 0.15 and 0.3m depth	%	30	58.932	92
Soil	Sand_0.3-0.6m	Percentage sand between 0.2 and 0.6m depth	%	29	52.906	92
Soil	Sand_0.6-1m	Percentage sand between 0.6 and 1m depth	%	31	52.026	90
Soil	Sand_1-2m	Percentage sand between 1 and 2m depth	%	31	51.786	89
Soil	Organic Carbon_0-0.05m	Percentage of organic carbon between zero and 0.05m depth	%	0.86	1.53	2.35
Soil	Organic Carbon_0.05-0.15m	Percentage of organic carbon between 0.05 and 0.15m depth	%	0.8	1.276	1.96
Soil	Organic Carbon_0.15-0.3m	Percentage of organic carbon between 0.15 and 0.3m depth	%	0.46	0.82	1.42
Soil	Organic Carbon_0.3-0.6m	Percentage of organic carbon between 0.2 and 0.6m depth	%	0.26	0.525	0.99
Soil	Organic Carbon_0.6-1m	Percentage of organic carbon between 0.6 and 1m depth	%	0.18	0.396	0.7
Soil	Organic Carbon_1-2m	Percentage of organic carbon between 1 and 2m depth	%	0.13	0.282	0.67
Soil	Soil Organic Carbon Fractions_MAOC_0-0.05m	Mineral associated organic carbon fraction between zero and 0.05m depth	%	5.9	12.121	18.8
Soil	Soil Organic Carbon Fractions_MAOC0.05-0.15m	Mineral associated organic carbon fraction between 0.05 and 0.15m depth	%	6	10.886	16.2
Soil	Soil Organic Carbon Fractions_MAOC0.15-0.3m	Mineral associated organic carbon fraction between 0.15 and 0.3m depth	%	3.4	7.429	13.8
Soil	Soil Organic Carbon Fractions_POC_0-0.05m	Particulate organic carbon fraction between zero and 0.05m depth	%	1.2	2.645	4.6
Soil	Soil Organic Carbon Fractions_POC0.05-0.15m	Particulate organic carbon fraction between 0.05 and 0.15m depth	%	1	1.844	3.1
Soil	Soil Organic Carbon Fractions_PYOC_0-0.05m	pyrogenic organic carbon fraction between zero and 0.05m depth	%	2.3	5.021	7.8
Soil	Soil Organic Carbon Fractions_PYOC_0.05-0.15m	pyrogenic organic carbon fraction between 0.05 and 0.15m depth	%	2	4.121	7.1
Soil	Soil Organic Carbon Fractions_PYOC_0.15-0.3m	pyrogenic organic carbon fraction between 0.15 and 0.3m depth	%	0.8	2.576	4.8
Soil	Available Water Capacity_0-0.05m	Available water capacity between zero and 0.05m depth	%	12	13.675	17
Soil	Available Water Capacity_0.05-0.15m	Available water capacity between 0.05 and 0.15m depth	%	12	13.214	16
Soil	Available Water Capacity_0.15-0.3m	Available water capacity between 0.15 and 0.3m depth	%	11	12.299	16
Soil	Available Water Capacity_0.3-0.6m	Available water capacity between 0.2 and 0.6m depth	%	10	11.812	15
Soil	Available Water Capacity_0.6-1m	Available water capacity between 0.6 and 1m depth	%	9	11.188	13
Soil	Available Water Capacity_1-2m	Available water capacity between 1 and 2m depth	%	9	10.897	13
Soil	Clay_0-0.05m	Percentage sand between zero and 0.05m depth	%	5	21.547	45
Soil	Clay_0.05-0.15m	Percentage sand between 0.05 and 0.15m depth	%	5	23.675	50
Soil	Clay_0.15-0.3m	Percentage sand between 0.15 and 0.3m depth	%	5	29.504	58
Soil	Clay_0.3-0.6m	Percentage sand between 0.2 and 0.6m depth	%	5	35.59	59
Soil	Clay_0.6-1m	Percentage sand between 0.6 and 1m depth	%	6	36.239	56
Soil	Clay_1-2m	Percentage sand between 1 and 2m depth	%	7	36.88	58
Soil	Available phosphorus_0-0.05m	Available Phosphorus between zero and 0.05m depth	mg kg-1	3	22.966	50
Soil	Available phosphorus_0.05-0.15m	Available Phosphorus between 0.05 and 0.15m depth	mg kg-1	3	18.726	40
Soil	Available phosphorus_0.15-0.3m	Available Phosphorus between 0.15 and 0.3m depth	mg kg-1	4	8.436	22
Soil	Available phosphorus_0.3-0.6m	Available Phosphorus between 0.2 and 0.6m depth	mg kg-1	2	6.658	15
Soil	Available phosphorus_0.6-1m	Available Phosphorus between 0.6 and 1m depth	mg kg-1	1	6.752	14
Soil	Available phosphorus_1-2m	Available Phosphorus between 1 and 2m depth	mg kg-1	1	6.162	13
